# Supplementary material for: The Quantitative Detection of Cystatin-C in Patient Samples Using a Colorimetric Lateral Flow Immunoassay
Source: Biosensors (Basel). 2024 Jan 8;14(1):30. doi: 10.3390/bios14010030 (PMC10813198; doi:10.3390/bios14010030)
Supplement: Supplementary file 1 [file biosensors-14-00030-s001.zip]

Archive with 1 entries (1 files):
- biosensors-2722765-supplementary.pdf
